# Supplementary material for: Cardiac Autonomic Dysfunction in Myasthenia Gravis and Relapsing-Remitting Multiple Sclerosis—A Pilot Study
Source: J Clin Med. 2021 May 18;10(10):2173. doi: 10.3390/jcm10102173 (PMC8157285; doi:10.3390/jcm10102173)
Supplement: Supplementary file 1 [file jcm-10-02173-s001.zip]

Archive with 1 entries (1 files):
- jcm-1173893-supplementary.pdf
